# Supplementary material for: Exploring the mechanism of dendrobine in treating metabolic associated fatty liver disease based on network pharmacology and experimental validation
Source: Hereditas. 2024 May 16;161:17. doi: 10.1186/s41065-024-00322-2 (PMC11097442; doi:10.1186/s41065-024-00322-2)
Supplement: Supplementary file 1 — Supplementary Material 1. [file 41065_2024_322_MOESM1_ESM.xlsx]

## Sheet: Sheet1
	8.31
	1	2	3	4	5	6	7	8
A	3.46	3.841	3.575	3.664	3.648	3.709	3.834	3.834	dendrobine
B	3.502	3.559	3.711	3.785	3.855	3.646	3.788	3.788
C	3.492	3.577	3.807	3.691	3.776	3.767	3.794	3.794
Mean：	3.48467	3.659	3.69767	3.71333	3.75967	3.70733	3.80533	3.80533
SD：	0.0219393	0.157873	0.116573	0.0635164	0.104462	0.0605172	0.0250067	0.0250067
dendrobine	0.25ug/ml	0.5	1	2.5	5	10	20	50
