# Supplementary material for: Exploring the mechanism of dendrobine in treating metabolic associated fatty liver disease based on network pharmacology and experimental validation
Source: Hereditas. 2024 May 16;161:17. doi: 10.1186/s41065-024-00322-2 (PMC11097442; doi:10.1186/s41065-024-00322-2)
Supplement: Supplementary file 2 — Supplementary Material 2. [file 41065_2024_322_MOESM2_ESM.xlsx]

## Sheet: Sheet1
	Control			PA			PA+Dendrobine			Control vs PA	PA vs PA+Dendrobine	Control vs PA+Dendrobine
Pdk4	1.03	1.04	0.93	1.79	1.84	1.75	1.23	1.29	1.38	9.64915e-05	0.00161014	0.00662429		The highlighted part indicates "The p-value is greater than 0.05."
Pklr	0.96	1.08	0.96	1.08	1.09	1.03	1.07	1.05	1.15	0.233261	0.55656	0.15322
Ppara	0.96	1.11	0.93	0.36	0.37	0.35	1.93	1.91	1.94	0.0070031	1.09363e-07	0.00297039
Ppard	0.95	1.04	1.01	1.03	1.04	1.03	0.91	0.94	0.98	0.334415	0.0439501	0.169169
Prkαα1	0.99	1.04	0.97	0.98	1.03	1	1	0.99	1.01	0.902585	0.846678	1
Ptpn1	0.97	1.03	1.01	1.04	1.06	1.04	0.93	0.98	1	0.120223	0.0552234	0.290569
Rbp4	0.99	0.95	1.06	1.98	1.94	1.94	0.48	0.47	0.46	0.000239788	5.81512e-06	0.00287323
Scd1	0.92	1.04	1.05	3.31	3.55	3.52	1.43	1.51	1.58	7.11652e-05	0.000128238	0.00112444
Slc27a5	0.97	1.08	0.96	0.95	1.01	0.98	0.93	0.94	1.01	0.621361	0.552683	0.406887
Slc2a2	0.98	1.03	0.99	1.06	1.07	1.09	1.04	1.06	1.06	0.0222904	0.150012	0.0560689
Socs3	1.03	1.02	0.95	0.36	0.35	0.36	3.02	2.78	2.88	0.00129714	0.000733674	0.000418313
Srebf1	0.98	1.02	1	1.03	1.04	1.02	1.04	1.05	1.06	0.104479	0.070484	0.0315622
Srebf2	0.96	1.06	0.98	1.02	1.04	1.01	1.01	1.04	1.05	0.529815	0.542175	0.394807
Xbp1	0.96	1.08	0.96	1.97	1.94	1.95	1.28	1.27	1.31	0.00114082	3.70051e-06	0.0131232
B2m	0.95	1.09	0.96	1.07	1.06	1	1.18	1.18	1.2	0.452967	0.0158991	0.050925
Gusb	1.07	1.04	0.9	1.15	1.1	1.11	1.03	0.97	1.05	0.147285	0.0294178	0.83289
Hsp90ab1	0.93	1.05	1.02	1.1	1.04	1.06	1.04	1.05	1.07	0.198266	0.548309	0.274674
MGDC	0.88	1.08	1.06	1.09	1.07	1.04	0.95	1	1.06	0.44682	0.174245	0.965609
Fasn	1	1.07	0.94	1.85	1.87	1.85	0.39	0.43	0.46	0.00146639	5.01538e-05	0.000773218
Foxa2	1	1.07	0.93	1.24	1.26	1.22	1.1	1.07	1.09	0.0205838	0.000642551	0.159984
G6pc	0.94	1.07	0.99	2.3	2.22	2.04	0.32	0.33	0.34	0.000943592	0.00162467	0.0026501
Gck	1.01	1.04	0.95	1.74	1.73	1.75	0.36	0.34	0.37	0.000811218	1.67966e-07	0.000646864
Hmgcr	0.99	1.06	0.95	1.53	1.51	1.59	0.37	0.4	0.41	0.000273856	3.32245e-05	0.000982573
Hnf4a	1.02	1.04	0.94	0.57	0.57	0.54	1.63	1.52	1.69	0.00235803	0.00158335	0.00116571
lgf1	0.99	1.02	0.99	1.01	1.03	0.98	0.92	0.95	0.95	0.726966	0.0241464	0.0132356
Il10	0.95	1.12	0.95	1.54	1.55	1.59	0.5	0.53	0.56	0.00703591	1.78674e-06	0.00898258
lnsr	0.95	1.1	0.96	0.56	0.63	0.59	3.09	3.31	3.36	0.00644959	0.000534112	0.000103991
Lrp1	1.02	0.98	1	0.69	0.69	0.65	1.51	1.48	1.43	6.03669e-05	5.40593e-05	0.000422652
Ldlr	0.99	1.05	0.96	0.53	0.52	0.5	1.49	1.55	1.48	0.001295	8.4804e-05	0.000153412
Lepr	0.99	1.01	1.01	2.17	2.13	2.19	1.16	1.19	2.28	3.9696e-05	0.234242	0.280356
Lpl	1	1.01	0.99	2.08	2.04	2.16	1.56	1.65	1.78	0.000794863	0.00875139	0.00871808
Mapk1	0.96	1.04	1	1.14	1.14	1.12	1.14	1.14	1.16	0.0217897	0.2302	0.0176431
Mtor	1.01	1.01	0.98	1.83	1.95	1.85	0.98	1.01	1.07	0.000949669	9.76358e-05	0.538386
Ndufb6	1.18	0.95	0.9	0.97	1	0.97	0.94	0.97	1.05	0.761815	0.861397	0.81919
Nr1h3	1.1	1.06	0.86	1.04	1.06	1.01	1.03	1.01	1.04	0.727559	0.594189	0.813516
Pck2	0.98	0.099	1.03	1.04	1.06	1.06	1.02	1.07	1.06	0.366219	0.855412	0.369826
Abca1	0.99	1.06	0.95	0.35	0.34	0.34	1.27	1.28	1.31	0.00218088	5.76427e-05	0.0064575
Abcg1	1	1.05	0.95	0.59	0.57	0.58	1.54	1.49	1.47	0.00355029	0.000216564	0.000266531
ACACA	0.92	1.05	1.03	0.77	0.83	0.83	1.91	1.9	1.91	0.025687	0.000236317	0.00186569
Acox1	1.04	1.02	0.94	0.29	0.28	0.27	1.14	1.15	1.19	0.0013073	5.57022e-05	0.0192132
Acsl5	0.97	1.02	1.01	1.16	1.23	1.17	1.14	1.1	1.08	0.0032895	0.0489175	0.0107461
Acsm3	1	1.04	0.95	1.18	1.18	1.14	1.05	1.11	1.09	0.0103137	0.022335	0.0589223
Adipor1	1	1.05	0.95	0.71	0.69	0.66	1.84	1.95	2.08	0.00249068	0.00210423	0.00181382
Apoe	1	1.05	0.95	1.04	0.99	0.95	1.12	1.12	1.11	0.872242	0.0398548	0.0543686
Cd36	0.97	1.08	0.96	1.8	1.79	1.71	0.58	0.58	0.57	0.000154671	0.000490462	0.00766362
Cebpb	1.18	0.95	0.9	1.11	1.11	1.12	1.01	0.95	1.02	0.353435	0.0292341	0.866885
Cpt1a	1.06	1.08	0.87	1.16	1.16	1.16	0.96	1	1.03	0.144039	0.0150629	0.931522
Cpt2	0.97	1.1	0.94	1.48	1.51	1.57	0.51	0.55	0.59	0.00242089	1.20057e-05	0.00438254
Cyp7a1	0.92	1.06	1.03	0.31	0.31	0.33	1.25	1.37	1.3	0.00318188	0.000866276	0.00589317
Dgat2	1.02	1.04	0.94	1.73	1.65	1.7	0.49	0.51	0.55	8.94723e-05	4.73248e-06	0.00059849
Fabp1	0.94	1.08	0.99	1.87	1.91	1.96	0.69	0.65	0.66	0.000152549	4.56084e-05	0.00976872
Fabp3	1.03	1	0.97	1.06	1.08	1.04	0.92	0.9	0.9	0.0529799	0.00103876	0.0215534
Fabp5	0.96	1.02	1.02	2.26	2.24	2.21	0.62	0.65	0.73	2.5888e-06	5.358e-05	0.00220077
Fas	1.1	0.94	0.97	2.45	2.26	2.26	0.53	0.52	0.52	0.000119717	0.0012027	0.0100423

## Sheet: Sheet2
	Control			PA			PA+Dendrobine			Control vs PA	PA vs PA+Dendrobine	Control vs PA+Dendrobine
Pklr	0.96	1.08	0.96	1.08	1.09	1.03	1.07	1.05	1.15	0.233261	0.55656	0.15322	No significant change		The highlighted part indicates "The p-value is greater than 0.05."
Prkαα1	0.99	1.04	0.97	0.98	1.03	1	1	0.99	1.01	0.902585	0.846678	1	No significant change
Ptpn1	0.97	1.03	1.01	1.04	1.06	1.04	0.93	0.98	1	0.120223	0.0552234	0.290569	No significant change
Slc27a5	0.97	1.08	0.96	0.95	1.01	0.98	0.93	0.94	1.01	0.621361	0.552683	0.406887	No significant change
Srebf2	0.96	1.06	0.98	1.02	1.04	1.01	1.01	1.04	1.05	0.529815	0.542175	0.394807	No significant change
Hsp90ab1	0.93	1.05	1.02	1.1	1.04	1.06	1.04	1.05	1.07	0.198266	0.548309	0.274674	No significant change
MGDC	0.88	1.08	1.06	1.09	1.07	1.04	0.95	1	1.06	0.44682	0.174245	0.965609	No significant change
Ndufb6	1.18	0.95	0.9	0.97	1	0.97	0.94	0.97	1.05	0.761815	0.861397	0.81919	No significant change
Nr1h3	1.1	1.06	0.86	1.04	1.06	1.01	1.03	1.01	1.04	0.727559	0.594189	0.813516	No significant change
Pck2	0.98	0.099	1.03	1.04	1.06	1.06	1.02	1.07	1.06	0.366219	0.855412	0.369826	No significant change
	Control			PA			PA+Dendrobine			Control vs PA	PA vs PA+Dendrobine	Control vs PA+Dendrobine
Pdk4	1.03	1.04	0.93	1.79	1.84	1.75	1.23	1.29	1.38	9.64915e-05	0.00161014	0.00662429
Ppara	0.96	1.11	0.93	0.36	0.37	0.35	1.93	1.91	1.94	0.0070031	1.09363e-07	0.00297039
Rbp4	0.99	0.95	1.06	1.98	1.94	1.94	0.48	0.47	0.46	0.000239788	5.81512e-06	0.00287323
Scd1	0.92	1.04	1.05	3.31	3.55	3.52	1.43	1.51	1.58	7.11652e-05	0.000128238	0.00112444
Socs3	1.03	1.02	0.95	0.36	0.35	0.36	3.02	2.78	2.88	0.00129714	0.000733674	0.000418313
Xbp1	0.96	1.08	0.96	1.97	1.94	1.95	1.28	1.27	1.31	0.00114082	3.70051e-06	0.0131232
Fasn	1	1.07	0.94	1.85	1.87	1.85	0.39	0.43	0.46	0.00146639	5.01538e-05	0.000773218
Foxa2	1	1.07	0.93	1.24	1.26	1.22	1.1	1.07	1.09	0.0205838	0.000642551	0.159984
G6pc	0.94	1.07	0.99	2.3	2.22	2.04	0.32	0.33	0.34	0.000943592	0.00162467	0.0026501
Gck	1.01	1.04	0.95	1.74	1.73	1.75	0.36	0.34	0.37	0.000811218	1.67966e-07	0.000646864
Hmgcr	0.99	1.06	0.95	1.53	1.51	1.59	0.37	0.4	0.41	0.000273856	3.32245e-05	0.000982573
Hnf4a	1.02	1.04	0.94	0.57	0.57	0.54	1.63	1.52	1.69	0.00235803	0.00158335	0.00116571
Il10	0.95	1.12	0.95	1.54	1.55	1.59	0.5	0.53	0.56	0.00703591	1.78674e-06	0.00898258
lnsr	0.95	1.1	0.96	0.56	0.63	0.59	3.09	3.31	3.36	0.00644959	0.000534112	0.000103991
Lrp1	1.02	0.98	1	0.69	0.69	0.65	1.51	1.48	1.43	6.03669e-05	5.40593e-05	0.000422652
Ldlr	0.99	1.05	0.96	0.53	0.52	0.5	1.49	1.55	1.48	0.001295	8.4804e-05	0.000153412
Lpl	1	1.01	0.99	2.08	2.04	2.16	1.56	1.65	1.78	0.000794863	0.00875139	0.00871808
Mtor	1.01	1.01	0.98	1.83	1.95	1.85	0.98	1.01	1.07	0.000949669	9.76358e-05	0.538386
Abca1	0.99	1.06	0.95	0.35	0.34	0.34	1.27	1.28	1.31	0.00218088	5.76427e-05	0.0064575
Abcg1	1	1.05	0.95	0.59	0.57	0.58	1.54	1.49	1.47	0.00355029	0.000216564	0.000266531
ACACA	0.92	1.05	1.03	0.77	0.83	0.83	1.91	1.9	1.91	0.025687	0.000236317	0.00186569
Acox1	1.04	1.02	0.94	0.29	0.28	0.27	1.14	1.15	1.19	0.0013073	5.57022e-05	0.0192132
Acsl5	0.97	1.02	1.01	1.16	1.23	1.17	1.14	1.1	1.08	0.0032895	0.0489175	0.0107461
Acsm3	1	1.04	0.95	1.18	1.18	1.14	1.05	1.11	1.09	0.0103137	0.022335	0.0589223
Adipor1	1	1.05	0.95	0.71	0.69	0.66	1.84	1.95	2.08	0.00249068	0.00210423	0.00181382
Cd36	0.97	1.08	0.96	1.8	1.79	1.71	0.58	0.58	0.57	0.000154671	0.000490462	0.00766362
Cpt2	0.97	1.1	0.94	1.48	1.51	1.57	0.51	0.55	0.59	0.00242089	1.20057e-05	0.00438254
Cyp7a1	0.92	1.06	1.03	0.31	0.31	0.33	1.25	1.37	1.3	0.00318188	0.000866276	0.00589317
Dgat2	1.02	1.04	0.94	1.73	1.65	1.7	0.49	0.51	0.55	8.94723e-05	4.73248e-06	0.00059849
Fabp1	0.94	1.08	0.99	1.87	1.91	1.96	0.69	0.65	0.66	0.000152549	4.56084e-05	0.00976872
Fabp5	0.96	1.02	1.02	2.26	2.24	2.21	0.62	0.65	0.73	2.5888e-06	5.358e-05	0.00220077
Fas	1.1	0.94	0.97	2.45	2.26	2.26	0.53	0.52	0.52	0.000119717	0.0012027	0.0100423
	Control			PA			PA+Dendrobine			Control vs PA	PA vs PA+Dendrobine	Control vs PA+Dendrobine
Ppard	0.95	1.04	1.01	1.03	1.04	1.03	0.91	0.94	0.98	0.334415	0.0439501	0.169169
B2m	0.95	1.09	0.96	1.07	1.06	1	1.18	1.18	1.2	0.452967	0.0158991	0.050925
Gusb	1.07	1.04	0.9	1.15	1.1	1.11	1.03	0.97	1.05	0.147285	0.0294178	0.83289
lgf1	0.99	1.02	0.99	1.01	1.03	0.98	0.92	0.95	0.95	0.726966	0.0241464	0.0132356
Apoe	1	1.05	0.95	1.04	0.99	0.95	1.12	1.12	1.11	0.872242	0.0398548	0.0543686
Cebpb	1.18	0.95	0.9	1.11	1.11	1.12	1.01	0.95	1.02	0.353435	0.0292341	0.866885
Cpt1a	1.06	1.08	0.87	1.16	1.16	1.16	0.96	1	1.03	0.144039	0.0150629	0.931522
Fabp3	1.03	1	0.97	1.06	1.08	1.04	0.92	0.9	0.9	0.0529799	0.00103876	0.0215534
Slc2a2	0.98	1.03	0.99	1.06	1.07	1.09	1.04	1.06	1.06	0.0222904	0.150012	0.0560689
Srebf1	0.98	1.02	1	1.03	1.04	1.02	1.04	1.05	1.06	0.104479	0.070484	0.0315622
Lepr	0.99	1.01	1.01	2.17	2.13	2.19	1.16	1.19	2.28	3.9696e-05	0.234242	0.280356
Mapk1	0.96	1.04	1	1.14	1.14	1.12	1.14	1.14	1.16	0.0217897	0.2302	0.0176431
